# Supplementary material for: Synthesising 30 Years of Mathematical Modelling of Echinococcus Transmission
Source: PLoS Negl Trop Dis. 2013 Aug 29;7(8):e2386. doi: 10.1371/journal.pntd.0002386 (PMC3757076; doi:10.1371/journal.pntd.0002386)
Supplement: Appendix S1 — Summary of E. granulosus models included in this review. (XLSX) [file pntd.0002386.s001.xlsx]

## Sheet: Sheet1
Mathematical models of E. granulosus
Authors	Model name	Type of model	Year developed	Assumptions / conditions of model	Year modified	Model Modification	Additional / revised assumptions (if applicable)
(Roberts, Lawson and Gemmell 1986)	Roberts Model	Compartmental model	1986	1. All host animals are exposed to infection with probability dependent on the prevailing infection pressure (i.e. assumes constant infection pressure and homogeneous mixing).
				2. While the potential for the development of host immunity was acknowledged, it was assumed that there is no regulation of parasite population by host immunity.
				3. Parasite population dynamics best reflected by means of integro-differential equation as worms in dogs will excrete eggs after a time-interval measured in weeks, whereas mean time to maturity of cysts is assumed to be a matter of years.
				4. Distribution of parasites in both host populations is over-dispersed but it was concluded that since high levels of parasitism do not have ill-effects on hosts, this does not affect the dynamics of transmission.
				5. The frequency distribution of the numbers of parasites in each host are empirically modelled as the negative binomial distribution.
				6. No evidence found for a 'crowding effect' of parasite within definitive host. No density-dependent constraints.
				7. Transmission is assumed to take place in a homogeneous closed community (deaths of both hosts replaced with susceptable newborns).
				8. Definitive host assumed to lose infection independently of the parasite burden (at about 1 year) while intermediate host assumed to retain infection for life.
				9. Age and gender variation in prevalence and mean numbers of cysts in sheep. In the absence of acquired immunity, the mean number of cysts per animal increases as a linear function of age.
Torgerson, Shaikenov et al. 2003	Modified Roberts Model	Compartmental model			2003	Model uses surveillance data from Kazakhstan to redefine parameters that describe variations in parasite abundance with definitive host age (indicating that the regulation of parasite population through immunity is not negligible as concluded by Roberts).	Roberts assumption 2. revised: Definitive hosts acquire immunity in response to high infection pressure. Under such conditions, immunity may be a density-dependent constraint in the transmission dynamics of E. granulosus.
						Authors use more mathematically robust non-linear maximum likelihood techniques (rather than general linear modelling techniques used by Roberts to describe error variance in data used to fit the model. These are more sensitive to detection of heterogeneities in the data which is important due to extreme levels of aggregation of parasites within the host.
Torgerson 2006	Modified Roberts Model	Compartmental model			2006	Modelled definitive host immunity vs. age variation in infection pressure and found that infection pressure tended to converge to a constant value providing further support for the presence of definitive host immunity.
						Added further sophistication to the Roberts model so that infection pressure in intermediate host (Г) is a function of the density of infective eggs in the environment (e), the density of susceptible intermediate (or human) hosts (H) and the contact rate (c); i.e. Г=eHc	Two option proposed for relationship between egg density in the environment (e) and parasite abundance in definitive host (n). 1. Assumes that there are no density-dependent constraints on egg production of parasites in the definitive hosts - therefore e will be directly related to the mean parasite abundance in the definitive host population (n). 2. Assumes a density-dependent constraint for the…
Heinzmann, Barbour & Torgerson 2011	Heinzmann model	Simulation model	2011	1. Both dog and sheep models are assumed to be endemically stable, so that the ingested parasite clumps are identically distributed over time.
				2. A low incidence rate in hosts is assumed in both dog and sheep models so that the parasite acquisition process can be described by a (mixed) Poisson process.
				3. Clump sizes are treated as independent in the models making compound processes for sheep and shot noise processes for dogs reasonable models.
				4. Rate of ingestion of clumps (of infective material) is heterogeneous within the sheep population and clump sizes are aggregated.
				5. Time delay for cyst maturity.
				6. Definitive hosts assumed to completely lose their infection independently of the parasite burden. In the intermediate host, if a cyst is fertile, it remains so for the life of the animal.
				7. For modelling the infection of dogs by sheep: assumption that each sheep has a fixed infection rate and the acquisition process of cysts is Poisson. In addition, a single dog is infected per infectious sheep.
				8. For modelling the infection of sheep by dogs: assumption that the total number of eggs in faeces of infected dogs is not correlated with the number of worms in the dog and hence all dogs are equally infectious, independent of their parasite burden. The probability of infection of sheep through excreta from infective dogs is heterogeneous and dependent on the prevalence in dogs at a given time.
				9. Transmission is assumed to take place in a homogeneous closed community (deaths of both hosts replaced with susceptable newborns) with homogeneously mixing.
				10. Infection rate (b) is variable and determined by the number of infective dying sheep.
Torgerson 2003	Torgerson Prevalence-based model	Compartmental model	2003	1. Assumes constant average infection pressure (homogeneous risk). Overall infection pressure to dogs was calculated via averaging the contribution of each sheep age group to infection pressure.
				2. Definitive hosts acquire immunity in response to high infection pressure. Once sheep are infected they remain infected for life and there is no effective naturally-induced immunity, therefore, sheep linearly acquire increasing numbers of cysts as they age.
				3. Age and gender variation in prevalence and mean numbers of cysts in sheep. In the absence of acquired immunity, the mean number of cysts per animal increases as a linear function of age.
				4. Variability in parameters was modeled in the simulations by writing into the spreadsheet model Monte-Carelo rountines (e.g. allowing variability in the capture rate of dogs to be modelled is important in the absence of accurate dog population figures).
