# Supplementary material for: Synthesising 30 Years of Mathematical Modelling of Echinococcus Transmission
Source: PLoS Negl Trop Dis. 2013 Aug 29;7(8):e2386. doi: 10.1371/journal.pntd.0002386 (PMC3757076; doi:10.1371/journal.pntd.0002386)
Supplement: Appendix S2 — Summary of E. multilocularis models included in this review. (XLSX) [file pntd.0002386.s002.xlsx]

## Sheet: Sheet1
Mathematical models of E. multilocularis
Authors	Model name	Type of model	Year developed	Assumptions / conditions of model	Year modified	Model Modifications	Additional / revised assumptions (if applicable)
Roberts and Aubert 1995	Roberts Model	Compartmental model	1995	1. Fox and vole population densities are assumed constant with time (births and deaths are balanced).
				2. Mean time to maturity of the adult parasite estimated at 28-35 days and mean time to maturity of larval stages in intermediate host assumed to be 2-4 months.
				3. Longevity of adult worm of E. multilocularis assumed to be the same as that of E. Granulosus.
				4. No immunity is assumed in either hosts. A parasite prevalence framework has been used rather than an intensity framework. Hosts are regarded as either infected or not.
				5. All host animals are exposed to infection with probability dependent on the prevailing infection pressure (i.e. assumes constant infection pressure and homogeneous mixing).
				6. Geographical movement of the host and parasite has not been allowed for.
Vervaeke, Davis et al. 2006	Modified Roberts Model	Compartmental model			2006	1. Time to maturity of adult or larval stages of parasites within hosts is ignored (i.e. an infected but not yet infectious class is not included as it was found not to change the authors conclusions).
						2. The density of eggs in the environment are explicitly modelled.
						3. A parameter was included allowing for increased susceptibility of infectious prey to predation.
Ishikawa, Ohga and Doi 2003	Ishikawa model	Compartmental model	2003	1. Assumes dynamic host populations (large-scale seasonal fluctuations in the host populations). Newborn foxes are assumed to be exposed to infection after weaning (1 month after birth) and the death rates of juveniles (under 1 year old) are higher than adults with the annual growth rate of the fox population remaining stable.
				2. Accounts for seasonal forcing
				3. Mean time to maturity of the adult parasite estimated at 30 days and mean time to maturity of larval stages in intermediate host assumed to be 45 days.
				4. Variance in egg production of parasites in foxes included in the model with 7 days of high parasite egg production and 60 days of low parasite egg production.
				5. As the seasonal climatic effect on the longevity of eggs governs the transmission dynamics of the parasite from foxes to intermediate hosts, it is assumed that the seasonal transmission rate from foxes to voles is proportional to the relative seasonal longevity of eggs compared with the longevity of eggs at the standard Autumn temperature (13.8 degC) which is calculated by the formula: d(days)…
				6.The density / km2 of the fox population has been used as a measure in the model.
				7. The annual growth rate of the vole population was assumed to remain stable and assigned age- and season-dependent death and birth rates which would result from age- and season-dependent litter sizes as well as the percentage of breeding females.
				8. It is assumed that there is no immigration or emigration of foxes or voles in the target area.
				9.The prevalence of E. Multilocularis the fox population is affected by their feeding habits which are influenced by vole density (N) and depth of snow (d). A feeding habit function was therefore included (NVF - number of voles ingested per day): It is assumed that f(N,d)=0 when d>50cm as a fox cannot prey on voles that live under deep snow. In addition, a logistic distribution is assumed between…
				10. Once infected, voles do not recover, whereas foxes do recover.
				11. The basic reproductive rate in the model is calculated o the simplified assumption that any seasonal factors or any multiple infections are ignored.
				12. Neither the acquisition of immunity nor the intensity of infection (which is related to the protoscolice burden in the voles) were considered in this model.
				13. To avoid a more complicated structure in the model, it was assumed that the discharge of eggs had an immediate contribution to transmission of the disease in voles.
Nishina and Ishikawa 2008	Modified Ishikawa model	Mixed compartmental and simulation model			2008	Ishikawa model developed into an individually-based stochastic model in the definitive host population. The vole population is modelled deterministically.	Foxes are modelled on an individual basis stochastically following the population dynamics and infection process, so that a simulation using the model will assess the range of prevalence of EM.
						The worm burden in the fox is determined by the distribution of protoscoleces among infected voles and the age distribution of the vole population.	It is assumed that the number of protoscoleces in voles increases exponentially after a latent period, that the rate of increase declines because of environmental capacity and that the number of protoscoleces is eventually saturated.
						An immunity structure for the definitive host is considered in this model.	Model assumed that the immunity would be strengthened in proportion to the infection experiences.
						A free-living parasite egg stage is included which considers climate conditions (temperature and snowfall).	It is assumed that the probability of egg ingestion by a vole depends on the density of free-living eggs linearly at the simulated time.
Hansen, Tackmann, Jeltsch, Wissel and Thulke 2003	Echi Model	Simulation model	2003	1. Fox and vole population densities are assumed constant with time (births and deaths are balanced).
				2. Space is divided into grid cells, each representing the home range of a sub-population of voles. Eggs shed by fox faeces in randomly chosen grid cells within the foxes' home range are assumed to infect all susceptible voles in a grid cell. Eggs are assumed to lose their infectivity after one time step.
				3. Foxes are modelled individually and it is assumed that they prey and deposit faeces exclusively within their home range. Each home range is populated by 0-3 foxes.
				4. Foxes are assumed to consume a fixed number of voles and deposit a fixed number of faecal packages in each time step. Once infected, foxes cannot be infected again for 25 weeks.
				5. Each simulation step represents a week. Therefore, the infection of both hosts leads to hosts becoming infectious with a time delay.
				6. Residual prevalence in each grid cell (below a threshold of 1% of the equilibrium prevalence in voles) was neglected.
				7. When modelling the control intervention, it was assumed that 20 bates per km2 were enough to assure each fox had access to at least one bait. Each intervention campaign was modelled by randomly curing 70% of all foxes.
				8. Closest agreement between field data and model predictions was achieved when assuming that foxes acquired immunity against infections. In addition, the model reacted to landscape structures.
Takumi and Van der Giessen 2005	Takumi model	Compartmental model		1. The mean fox density and the mean rodent density are constants.
				2. Infected foxes and rodents neither immigrate or emigrate from the territory.
				3. The likelihood of a rodent ingesting eggs twice is assumed to be negligible. Infected rodents are assumed to be infected for their lifetime.
				4.The time-series of the worm population size was assumed to have the exponential form.
				5. A density-dependent process that limits the growth of worm populations was not assumed.
Takumi, de Vries et al. 2008	Modified Takumi model	Compartmental model			2008	Addition of a parasite population growth and spatial dispersal process. This component was added to the non-spatial dynamic model of egg, larvae and adult worm stages described by Takumi and Van der Giessen (2005).	An initially localised infection focus is assumed.
						Spatial and temporal change of the worm population is modelled using the model proposed by Skellam (1951): ∂M/∂t=sM+D ∂M/(∂y^2 ); where M(y,t) is the mean worm burden at a given time t and a location y. The symbol s denotes the rate of exponential growth per year and D the diffusion coefficient in unit km2 per year.	In the initial phase of parasite emergence any density-dependent process in the parasite's life cycle is ignored and the simplest model for parasite population growth (i.e. exponential growth) is assumed.
Kato, Kotani et al. 2010	Kato model	Compartmental model	2010	1. It is assumed that the total fox and vole population densities are divided into susceptible and infected populations and each reproduce logistically. All newborns are assumed to be susceptible.
				2. Parasites do not have any impact on reproduction or behaviour of hosts.
				3. The infected fox recovers from infection either naturally or via control intervention (vermifuge). The death rate of the parasite in the fox due to this control measures is assumed to show a linear dependence on the amount of vermifuge released.
				4. The effect of the vermifuge is assumed to be instantaneous and short acting. It is assumed to act on adult worms only.
				5. The time delay of eggs surviving in the environment prior to ingestion by voles is ignored.
